# Supplementary material for: Diagnostic Yield of Next-Generation Sequencing for Rare Pediatric Genetic Disorders: A Single-Center Experience
Source: Med Sci (Basel). 2025 Jun 9;13(2):75. doi: 10.3390/medsci13020075 (PMC12194986; doi:10.3390/medsci13020075)
Supplement: Supplementary file 1 [file medsci-13-00075-s001.zip]

Archive with 1 entries (1 files):
- medsci-3637101-supplementary.xlsx
