# Supplementary material for: Diagnostic Yield of Next-Generation Sequencing for Rare Pediatric Genetic Disorders: A Single-Center Experience
Source: Med Sci (Basel). 2025 Jun 9;13(2):75. doi: 10.3390/medsci13020075 (PMC12194986; doi:10.3390/medsci13020075)
Supplement: Supplementary file 1 [file medsci-13-00075-s001.zip › medsci-3637101-supplementary.xlsx]

## Sheet: WES
Whole exome sequencing
Affected Gene	OMIM Number	Type of Inheritance	No. of Patients
ABCD1	300371	X-linked	1
ADNP	611386	Autosomal dominant	2
ANKRD11	611192	Autosomal dominant	1
COL2A1	120140	Autosomal dominant	1
CTLA4	123890	Autosomal dominant	1
DDX3	300160	Autosomal dominant	1
EP300	602700	Autosomal dominant	1
FGFR3	134934	Autosomal dominant	1
GATAD2B	614652	Autosomal dominant	1
GLI3	165240	Autosomal dominant	1
HBB	141900	Autosomal recessive	1
HPS1	203300	Autosomal recessive	1
HUWE1	300697	X-linked	1
IRF2BPL	611720	Autosomal dominant	1
KAT6B	605880	Autosomal dominant	1
NF1	613113	Autosomal dominant	2
NFIB	600728	Autosomal dominant	1
NPHP1	607100	Autosomal recessive	1
NSD1	606681	Autosomal dominant	1
PACS2	607393	Autosomal dominant	1
PAX3	606597	Autosomal dominant	1
PIGN	606097	Autosomal recessive	1
POU3F3	602480	Autosomal dominant	1
RASA1	139150	Autosomal dominant	1
RERE	605226	Autosomal dominant	1
SBDS	607444	Autosomal recessive	1
SCN1A	182389	Autosomal dominant	1
SMARCAL1	606622	Autosomal recessive	1
SPEN	613484	Autosomal dominant	1
WAC	615049	Autosomal dominant	2
ZFHX3	104580	Autosomal dominant	1
ZSWIM6	615132	Autosomal dominant	1

## Sheet: Targeted
Targeted gene panel analysis
Affected Gene	OMIM Number	Type of Inheritance	No. of Patients
BBS12	610683	Autosomal recessive	1
CBL	165360	Autosomal dominant	1
CFTR	602421	Autosomal recessive	4
DICER1	606241	Autosomal dominant (AD)	1
DMD	300377	X-linked	2
DNAH5	603335	Autosomal recessive	1
EXT1	608177	Autosomal dominant	1
HSPG2	142461	Autosomal recessive	1
KMT2D	602113	Autosomal dominant	1
LRP5	603506	Autosomal dominant	1
MEFV	608107	Autosomal recessive/AD	1
NF1	613113	Autosomal dominant	1
NIPBL	608667	Autosomal dominant	1
RIT1	615524	Autosomal dominant	1
SLC26A2	606718	Autosomal dominant	1
TNFRSF13B	604907	Autosomal recessive	1
WFS1	606201	Autosomal recessive	1

## Sheet: CNV
Chromosome Region	Coordinates (hg19)	Type	Approx. Size
chr15	g.22835784_28957570	Deletion	~6.1 Mb
chr17	g.60346254_61517705	Deletion	~1.17 Mb
chr5	g.107145322_115091816	Deletion	~7.95 Mb
chr15	g.43890934_43941145	Deletion	~50.2 kb
chr1	g.69069_5922824	Deletion	~5.85 Mb
chr8	g.106331069_116680225	Deletion	~10.35 Mb
chr16	dup(p12.2p11.2)	Duplication	~7.6 Mb (est.)
